# Supplementary material for: Circulating Tumor Cell Subpopulations Predict Treatment Outcome in Pancreatic Ductal Adenocarcinoma (PDAC) Patients
Source: Cells. 2023 Sep 13;12(18):2266. doi: 10.3390/cells12182266 (PMC10526802; doi:10.3390/cells12182266)
Supplement: Supplementary file 1 [file cells-12-02266-s001.zip]

Archive with 1 entries (1 files):
- cells-2588419-supplementary.pdf
